# Supplementary material for: Plant Volatiles and Herbivore Induced Plant Volatiles from Chili Pepper Act as Attractant of the Aphid Parasitoid Aphelinus varipes (Hymenoptera: Aphelinidae)
Source: Plants (Basel). 2022 May 19;11(10):1350. doi: 10.3390/plants11101350 (PMC9145887; doi:10.3390/plants11101350)
Supplement: Supplementary file 1 [file plants-11-01350-s001.zip]

Archive with 1 entries (1 files):
- plants-1692088-supplementary.pdf
